# Supplementary material for: Scalable Fabrication of Metallic Conductive Fibers from Rheological Tunable Semi-Liquid Metals
Source: Research (Wash D C). 2022 Oct 27;2022:9890686. doi: 10.34133/2022/9890686 (PMC9639447; doi:10.34133/2022/9890686)
Supplement: Supplementary Materials — Figure S1: The detailed fabrication process of the SLM polymer composites. Figure S2: The photos of different shapes of the injected 55%-SLMPFs. Figure S3: Cross-sectional SEM and EDS spectrum of a 55%-SLMPF. Figure S4: EDS mapping of gallium and tin discloses that the liquid region and solid region are mainly made of gallium and tin-gallium. Figure S5: The cross-sectional SEM of 55%-SLMPF (left) and 60%-SLMPF (right). Figure S6: The cross-sectional microscope images of a single 55%-SLMPF (TPU matrix) from different heights (scale bar: 100 μm). Figure S7: The diagram of viscosity matching between SLM and PLA which is different from the phase separation between copper and polymer. Figure S8: DSC curves for SLM (Ga0.1Sn0.9), PLA, and SLMPFs at 2 °C/min. Figure S9: Cyclic DSC curves of the SLM (Ga0.1Sn0.9). Figure S10: The photos record the bottom morphology of Ga0.1Sn0.9 heated at 180 °C with (left) 0 h and (right) 6 h. Figure S11: The photos of a 55%-SLMPF which was heated at 180 °C for 30 minutes. Figure S12: Photos of different metal fillers under room temperature. Figure S13: The morphologies of (a) Fe-PLA, (b) Cu-PLA, and (c) Sn-PLA. Figure S14: The photo for Ga-PLA mixing. Figure S15: Cross-section and surface microscope of different SLMs (Ga0.05Sn0.95 and Ga0.5Sn0.5) as conductive fillers in the polymer matrix (The volume fraction of fillers is 55%). Figure S16: Photo of 55%-SLMPFs under different temperatures. Figure S17: Surface morphologies of 55%-SLMPFs injected from different temperatures under a certain processing pressure of 0.5 MPa. Figure S18: Tensile tests of 55%-SLMPFs prepared from different temperatures. Figure S19: The tensile curves for SLMPFs injected from different temperatures. Figure S20: The tensile curves for neat PLA. The PLA was injected from 180 °C and 0.5 MPa. Table S1: Detailed information of axial tensile tests for neat PLA and 55%-SLMPFs under different temperatures. Figure S21:. The schematic diagram of the shear rate of the classic [file 9890686.f1.zip]

Archive with 6 entries (6 files):
- Tian_Movie S1.mp4
- Tian_Movie S2.mp4
- Tian_Movie S3.mp4
- Tian_Movie S4.mp4
- Tian_Movie S5.mp4
- Proof Supplementary Materials.docx
